# Supplementary material for: Engineered Phage Modulates Quorum Sensing and Biofilm Formation in Pseudomonas aeruginosa
Source: Microorganisms. 2026 Apr 30;14(5):1028. doi: 10.3390/microorganisms14051028 (PMC13209296; doi:10.3390/microorganisms14051028)
Supplement: Supplementary file 1 [file microorganisms-14-01028-s001.zip]

Archive with 1 entries (1 files):
- microorganisms-4260325-supplementary.pdf
